# Supplementary material for: Alterations of oral microbiota distinguish children with autism spectrum disorders from healthy controls
Source: Sci Rep. 2018 Jan 25;8:1597. doi: 10.1038/s41598-018-19982-y (PMC5785483; doi:10.1038/s41598-018-19982-y)
Supplement: Supplementary file 2 — Dataset 2 [file 41598_2018_19982_MOESM2_ESM.xls]

## Sheet: Table S1
Supplementary Table S1 The inclusion and exclusion criteria of patients and controls.
ASD patients group
Inclusion criteria	Exclusion criteria
Diagnosed strictly with Autism Spectrum Disorder	Receiving antibiotics within 3 months before the study
Aged 7-14 years old	Local antimicrobial treatment within 2 weeks
Free of other systemic diseases	Previous medical treatment for ASD or usage of sedatives
Written informed content	gluten-free/casein-free (GF/CF) diet or probiotics use
Completed questionaire
Healthy control group
Inclusion criteria	Exclusion criteria
Age, gender and socioeconomic status comparable with ASD children	Systemic or local disorders that cause oral mucosal lesions such as lichen planus
In good mental and physical health	Periodontal pockets equal to or greater than 4 mm
Free of systemic diseases	Acute oral infection such as dental abscess at enrollment
Written informed content	Evidence of oral candidiasis
Completed questionaire	Receiving antibiotics within 3 months before the study
	Local antimicrobial treatment within 2 weeks

## Sheet: TableS2
Supplementary Table S2 Demographics and clinical parameters of all subjects.
Group	Sample ID	Age	Gender	BMI	ABC score	Dentition	DMFT/dmft	DMFS/dmfs	Plaque index	Gingival Index	Sulcus bleeding index	Bleeding on probing	Pocket Depth
AS	A1_Sal	9.99	F	14.27	51	Mixed	6	10	2	0	1	-1	2
AS	A2_Sal	9.83	M	20.99	122	Mixed	0	0	2	1	1	0	2
AS	A8_Sal	9.22	M	24.44	30	Mixed	2	4	2	1.25	1.25	0	1.75
AS	A3_Sal	12.04	M	19.58	55	Mixed	0	0	1.5	2.5	2	1	2.875
AS	A4_Sal	10.67	M	19.28	41	Mixed	0	0	2	1	1	0	2.5
AS	A5_Sal	10.25	M	18.52	78	Mixed	6	14	1.5	0.5	0.5	-1	1.75
AS	A6_Sal	11.38	M	18.36	104	Mixed	2	3	0.5	0	0	-1	2.5
AS	A32_Sal	10.9	M	18.95	77	Mixed	4	6	1.5	1.5	1	0	1.75
AS	A9_Sal	8.38	M	20.09	55	Mixed	0	0	2	0.5	0.5	-1	2
AS	A10_Sal	7.53	M	28.8	72	Mixed	6	14	2	0.75	0.75	-0.5	1.5
AS	A11_Sal	10.3	F	22.65	67	Mixed	0	0	2	1	1	0	2
AS	A12_Sal	11.38	M	15.6	56	Mixed	1	2	2	1	1	0	2
AS	A13_Sal	10.29	M	17.75	90	Mixed	2	10	2	0.5	0.5	-1	1.75
AS	A14_Sal	9.23	F	15.6	90	Mixed	3	6	2	0.5	0.5	-1	2
AS	A15_Sal	10.81	M	25.5	102	Mixed	2	4	2.25	1	1	0	1.5
AS	A16_Sal	9.98	M	15.89	54	Mixed	2	2	2.5	2	1.5	0	1.5
AS	A17_Sal	10.36	M	19.2	101	Mixed	1	2	1.5	0.5	0.5	-1	1.75
AS	A18_Sal	11.49	M	23.41	113	Mixed	1	2	2	1	1	0	2
AS	A20_Sal	12.68	M	20.92	124	Mixed	1	1	2.5	2	1.5	0	2.375
AS	A21_Sal	10.1	M	21.33	84	Mixed	2	2	2	0.75	0.75	-0.5	1.75
AS	A22_Sal	11.54	M	20.44	126	Mixed	4	6	1.75	1.25	1	0	1.5
AS	A23_Sal	9.88	M	19.33	59	Mixed	3	5	2	0.75	0.75	-0.5	1.75
AS	A24_Sal	10.05	M	20	46	Mixed	1	2	1.75	1	1	0	1.75
AS	A25_Sal	7.75	M	16.46	88	Mixed	3	6	2.5	1	1	0	2.5
AS	A26_Sal	10.08	F	15.24	86	Mixed	2	4	1.75	1.5	1	0	1.25
AS	A27_Sal	10.05	M	17.78	55	Mixed	0	0	1.5	0.5	0.5	-1	2
AS	A28_Sal	12.18	M	29.44	76	Mixed	2	3	1.5	0.5	0.5	-1	2
AS	A29_Sal	7.6	M	15.64	129	Mixed	0	0	1.5	1.5	1	0	1.5
AS	A30_Sal	11.35	F	17.28	55	Mixed	1	2	1.75	0.5	0.75	-0.5	1.5
AS	A33_Sal	6.87	M	17.78	57	Mixed	5	9	1.5	0	0	-1	1.75
AS	A31_Sal	7.97	M	19.32	98	Mixed	1	2	3	3.5	2	1	2.25
AS	A34_Sal	8.56	M	17.19	76	Mixed	2	4	2	1.5	1	0	2.5
		10.02±1.43	5/27	19.59±3.60	78.66±26.46	Mixed	2.03±1.79	3.91±3.83	1.88±0.43	0.90±0.44	1.02±0.72	-0.31±0.56	1.92±0.37
HS	H1_Sal	10.22	M	14.56	ND	Mixed	1	1	2	0.75	0.75	-0.5	2
HS	H31_Sal	9	M	ND	ND	Mixed	ND	ND	ND	ND	ND	ND	ND
HS	H2_Sal	10.5	M	22.82	ND	Mixed	0	0	1.5	0	0	-1	1
HS	H3_Sal	11.17	M	21.19	ND	Mixed	0	0	2	0	0	-1	2
HS	H4_Sal	9.82	M	24.33	ND	Mixed	1	1	1.25	0	0	-1	1.25
HS	H5_Sal	9.24	M	18.77	ND	Mixed	0	0	2	1	1	0	2
HS	H6_Sal	9.39	F	20.66	ND	Mixed	8	16	1.5	0	0	0	1.5
HS	H8_Sal	9.28	M	22.6	ND	Mixed	0	0	2	0	0	-1	2
HS	H9_Sal	10.24	M	19.46	ND	Mixed	2	4	1.75	0	0	-1	2
HS	H10_Sal	10.5	M	20.31	ND	Mixed	0	0	2	0	0	-1	2
HS	H33_Sal	8	F	ND	ND	Mixed	ND	ND	ND	ND	ND	ND	ND
HS	H11_Sal	10.24	F	15.44	ND	Mixed	2	3	1.5	0	0	-1	1.25
HS	H12_Sal	10.27	M	19.74	ND	Mixed	1	2	1.5	0	0	-1	2.25
HS	H13_Sal	10.75	M	16.96	ND	Mixed	0	0	2	0	0	-1	1.25
HS	H14_Sal	10.15	M	21.87	ND	Mixed	0	0	2	0.75	0.75	-0.5	2
HS	H16_Sal	10.03	M	20.38	ND	Mixed	0	0	2	0	0	-1	2
HS	H17_Sal	9.34	M	15.83	ND	Mixed	4	6	2	1	1	0	2
HS	H19_Sal	11.31	M	18.54	ND	Mixed	0	0	2.5	0	0	-1	1.5
HS	H21_Sal	10.35	M	17.99	ND	Mixed	0	0	2	0	0	-1	1
HS	H23_Sal	11.16	M	19.05	ND	Mixed	0	0	2.5	0.75	0.75	-0.5	2
HS	H24_Sal	10.55	F	29.14	ND	Mixed	0	0	2	0	0	-0.5	1.5
HS	H32_Sal	8	M	ND	ND	Mixed	ND	ND	ND	ND	ND	ND	ND
HS	H26_Sal	10.34	M	13.85	ND	Mixed	1	1	1.5	0	0	-1	2
HS	H27_Sal	10.53	F	14.26	ND	Mixed	0	0	1.5	0	0	-1	2.5
HS	H28_Sal	10.26	M	17.14	ND	Mixed	4	11	2	0	0	0	1.375
HS	H29_Sal	9.15	F	34.29	ND	Mixed	0	0	1.5	0	0	-1	2
HS	H30_Sal	9.85	M	18.9	ND	Mixed	1	2	2.5	1.75	1.75	0.5	3
		10.19±0.59	6/21	19.92±4.53	ND	Mixed	1.04±1.86	1.96±3.86	1.88±0.34	0.25±0.47	0.25±0.47	-0.69±0.45	1.81±0.47
AP	A1_Pla	9.99	F	14.27	51	Mixed	6	10	2	0	1	-1	2
AP	A2_Pla	9.83	M	20.99	122	Mixed	0	0	2	1	1	0	2
AP	A8_Pla	9.22	M	24.44	30	Mixed	2	4	2	1.25	1.25	0	1.75
AP	A3_Pla	12.04	M	19.58	55	Mixed	0	0	1.5	2.5	2	1	2.875
AP	A5_Pla	10.25	M	18.52	78	Mixed	6	14	1.5	0.5	0.5	-1	1.75
AP	A32_Pla	10.9	M	18.95	77	Mixed	4	6	1.5	1.5	1	0	1.75
AP	A9_Pla	8.38	M	20.09	55	Mixed	0	0	2	0.5	0.5	-1	2
AP	A10_Pla	7.53	M	28.8	72	Mixed	6	14	2	0.75	0.75	-0.5	1.5
AP	A11_Pla	10.3	F	22.65	67	Mixed	0	0	2	1	1	0	2
AP	A12_Pla	11.38	M	15.6	56	Mixed	1	2	2	1	1	0	2
AP	A13_Pla	10.29	M	17.75	90	Mixed	2	10	2	0.5	0.5	-1	1.75
AP	A14_Pla	9.23	F	15.6	90	Mixed	3	6	2	0.5	0.5	-1	2
AP	A15_Pla	10.81	M	25.5	102	Mixed	2	4	2.25	1	1	0	1.5
AP	A16_Pla	9.98	M	15.89	54	Mixed	2	2	2.5	2	1.5	0	1.5
AP	A18_Pla	11.49	M	23.41	113	Mixed	1	2	2	1	1	0	2
AP	A19_Pla	11.45	M	17.81	57	Mixed	3	6	1.5	0	0	-1	1.875
AP	A20_Pla	12.68	M	20.92	124	Mixed	1	1	2.5	2	1.5	0	2.375
AP	A21_Pla	10.1	M	21.33	84	Mixed	2	2	2	0.75	0.75	-0.5	1.75
AP	A22_Pla	11.54	M	20.44	126	Mixed	4	6	1.75	1.25	1	0	1.5
AP	A23_Pla	9.88	M	19.33	59	Mixed	3	5	2	0.75	0.75	-0.5	1.75
AP	A24_Pla	10.05	M	20	46	Mixed	1	2	1.75	1	1	0	1.75
AP	A25_Pla	7.75	M	16.46	88	Mixed	3	6	2.5	1	1	0	2.5
AP	A26_Pla	10.08	F	15.24	86	Mixed	2	4	1.75	1.5	1	0	1.25
AP	A28_Pla	12.18	M	29.44	76	Mixed	2	3	1.5	0.5	0.5	-1	2
AP	A31_Pla	7.97	M	19.32	98	Mixed	1	2	3	3.5	2	1	2.25
AP	A33_Pla	8.56	M	17.19	76	Mixed	2	4	2	1.5	1	0	2.5
		10.15±1.35	4/22	19.98±3.85	78.15±24.95	Mixed	2.27±1.74	4.42±3.85	1.98±0.35	0.96±0.44	1.11±0.75	-0.25±0.56	1.92±0.36
HP	H1_Pla	10.22	M	14.56	ND	Mixed	1	1	2	0.75	0.75	-0.5	2
HP	H2_Pla	10.5	M	22.82	ND	Mixed	0	0	1.5	0	0	-1	1
HP	H3_Pla	11.17	M	21.19	ND	Mixed	0	0	2	0	0	-1	2
HP	H4_Pla	9.82	M	24.33	ND	Mixed	1	1	1.25	0	0	-1	1.25
HP	H5_Pla	9.24	M	18.77	ND	Mixed	0	0	2	1	1	0	2
HP	H6_Pla	9.39	F	20.66	ND	Mixed	8	16	1.5	0	0	0	1.5
HP	H7_Pla	10.25	M	22.57	ND	Mixed	0	0	1.5	0	0	-1	1.25
HP	H8_Pla	9.28	M	22.6	ND	Mixed	0	0	2	0	0	-1	2
HP	H9_Pla	10.24	M	19.46	ND	Mixed	2	4	1.75	0	0	-1	2
HP	H10_Pla	10.5	M	20.31	ND	Mixed	0	0	2	0	0	-1	2
HP	H12_Pla	10.27	M	19.74	ND	Mixed	1	2	1.5	0	0	-1	2.25
HP	H13_Pla	10.75	M	16.96	ND	Mixed	0	0	2	0	0	-1	1.25
HP	H14_Pla	10.15	M	21.87	ND	Mixed	0	0	2	0.75	0.75	-0.5	2
HP	H16_Pla	10.03	M	20.38	ND	Mixed	0	0	2	0	0	-1	2
HP	H17_Pla	9.34	M	15.83	ND	Mixed	4	6	2	1	1	0	2
HP	H18_Pla	10.3	M	23.28	ND	Mixed	1	2	0.75	0.75	0.75	-0.5	2
HP	H19_Pla	11.31	M	18.54	ND	Mixed	0	0	2.5	0	0	-1	1.5
HP	H20_Pla	11.57	M	25.18	ND	Mixed	0	0	2.5	0	0	-1	2
HP	H21_Pla	10.35	M	17.99	ND	Mixed	0	0	2	0	0	-1	1
HP	H22_Pla	11.59	M	25.33	ND	Mixed	0	0	2.5	0.75	0.75	-0.5	2
HP	H23_Pla	11.16	M	19.05	ND	Mixed	0	0	2.5	0.75	0.75	-0.5	2
HP	H24_Pla	10.55	F	29.14	ND	Mixed	0	0	2	0	0	-0.5	1.5
HP	H25_Pla	11.26	M	22.27	ND	Mixed	1	1	2	0	0	-1	1.5
HP	H26_Pla	10.34	M	13.85	ND	Mixed	1	1	1.5	0	0	-1	2
HP	H28_Pla	10.26	M	17.14	ND	Mixed	4	11	2	0	0	0	1.375
HP	H30_Pla	9.85	M	18.9	ND	Mixed	1	2	2.5	1.75	1.75	0.5	3
		10.37±0.66	2/22	20.49±3.43	ND	Mixed	0.96±1.79	1.81±3.72	1.91±0.42	0.29±0.47	0.29±0.47	-0.67±0.44	1.78±0.44

## Sheet: TableS3
Supplementary Table S3 Comparison of phylotypes coverage and diversity estimation of the 16s rRNA gene libraries for individuals at 97% similarity from the sequencing analysis
State	Sample ID	No. of Reads	No. of OTUs	Good’s Coverage	ACE	Shannon	Shannoneven
AS	A1_Sal	21795	187	0.998715	209.051	2.95678	0.561287
AS	A10_Sal	21795	159	0.998394	226.364	2.44342	0.472572
AS	A11_Sal	21795	187	0.998394	217.505	2.88446	0.543899
AS	A12_Sal	21795	220	0.99844	251.311	3.31382	0.608404
AS	A13_Sal	21795	172	0.998945	231.476	3.09894	0.586564
AS	A14_Sal	21795	222	0.99844	247.129	2.62157	0.480553
AS	A15_Sal	21795	222	0.998211	263.325	3.48103	0.6376
AS	A16_Sal	21795	233	0.998394	269.483	3.60137	0.654644
AS	A17_Sal	21795	192	0.998486	217.815	3.30851	0.62212
AS	A18_Sal	21795	186	0.99844	241.853	3.02373	0.565995
AS	A2_Sal	21795	190	0.998624	231.994	3.10531	0.58391
AS	A20_Sal	21795	247	0.998211	304.033	3.41209	0.609473
AS	A21_Sal	21795	202	0.997935	252.471	2.79654	0.522075
AS	A22_Sal	21795	140	0.998486	193.741	2.45129	0.489217
AS	A23_Sal	21795	142	0.998348	197.355	2.5057	0.494327
AS	A24_Sal	21795	224	0.998532	253.148	3.55486	0.653177
AS	A25_Sal	21795	198	0.998669	227.527	3.37018	0.630282
AS	A26_Sal	21795	192	0.998302	246.869	2.91039	0.542378
AS	A27_Sal	21795	174	0.998578	208.532	2.81035	0.537789
AS	A28_Sal	21795	158	0.998578	199.701	2.83775	0.551913
AS	A29_Sal	21795	151	0.998256	186.504	2.80609	0.554976
AS	A3_Sal	21795	209	0.99844	246.521	3.18412	0.587899
AS	A30_Sal	21795	199	0.998348	240.49	2.87506	0.536263
AS	A31_Sal	21795	206	0.997981	265.842	3.14888	0.580918
AS	A32_Sal	21795	223	0.998302	255.014	3.38317	0.620646
AS	A33_Sal	21795	195	0.998302	231.743	3.28778	0.623513
AS	A34_Sal	21795	224	0.998211	253.422	3.84573	0.706061
AS	A4_Sal	21795	252	0.997981	286.256	3.44615	0.618882
AS	A5_Sal	21795	196	0.998211	246.32	2.99555	0.56173
AS	A6_Sal	21795	218	0.997568	256.974	3.23664	0.596622
AS	A8_Sal	21795	156	0.998532	189.154	2.66329	0.519771
AS	A9_Sal	21795	182	0.998945	212.127	3.16367	0.598243
HS	H1_Sal	21795	163	0.998715	210.793	2.88667	0.563366
HS	H10_Sal	21795	159	0.998119	210.741	3.19293	0.61753
HS	H11_Sal	21795	187	0.998761	213.047	3.13807	0.595701
HS	H12_Sal	21795	239	0.997844	300.131	3.11779	0.55915
HS	H13_Sal	21795	229	0.998256	274.856	3.52111	0.636794
HS	H14_Sal	21795	142	0.998578	191.101	3.00469	0.596529
HS	H16_Sal	21795	197	0.998348	241.075	3.29526	0.61627
HS	H17_Sal	21795	209	0.998394	240.825	3.4484	0.640431
HS	H19_Sal	21795	190	0.998853	230.381	3.46888	0.65049
HS	H2_Sal	21795	202	0.998761	246.176	3.11981	0.576499
HS	H21_Sal	21795	195	0.998073	248.004	3.19832	0.596036
HS	H23_Sal	21795	234	0.998348	264.458	3.52139	0.637765
HS	H24_Sal	21795	245	0.998302	294.629	3.6164	0.646396
HS	H26_Sal	21795	238	0.998807	274.423	3.41391	0.61479
HS	H27_Sal	21795	182	0.998578	212.952	3.10511	0.588869
HS	H28_Sal	21795	129	0.998532	157.256	2.54005	0.516271
HS	H29_Sal	21795	240	0.998165	290.406	3.29051	0.592569
HS	H3_Sal	21795	188	0.998578	220.173	3.13252	0.591789
HS	H30_Sal	21795	236	0.998165	269.707	3.06058	0.555113
HS	H31_Sal	21795	210	0.998486	249.422	3.3663	0.620522
HS	H32_Sal	21795	144	0.998669	208.974	3.22483	0.643598
HS	H33_Sal	21795	232	0.998394	255.985	3.87098	0.708473
HS	H4_Sal	21795	179	0.998119	219.708	2.9717	0.56248
HS	H5_Sal	21795	184	0.998302	227.545	2.70454	0.511912
HS	H6_Sal	21795	186	0.998761	210.708	3.33885	0.63137
HS	H8_Sal	21795	196	0.998211	234.341	3.05446	0.573822
HS	H9_Sal	21795	195	0.998899	236.852	3.16834	0.589938
AP	A1_Pal	21795	146	0.998578	182.058	2.9344	0.581827
AP	A10_Pal	21795	137	0.998853	168.292	2.95048	0.592036
AP	A11_Pal	21795	148	0.998348	200.821	2.43807	0.475267
AP	A12_Pal	21795	204	0.99844	265.229	4.0649	0.75176
AP	A13_Pal	21795	166	0.998991	192.011	3.82751	0.739451
AP	A14_Pal	21795	179	0.998715	218.36	3.55722	0.678633
AP	A15_Pal	21795	167	0.998853	186.211	3.5031	0.676778
AP	A16_Pal	21795	182	0.998027	273.699	3.33214	0.625987
AP	A18_Pal	21795	149	0.998853	186.246	3.28146	0.644213
AP	A19_Pal	21795	171	0.999174	198.301	3.65024	0.70143
AP	A2_Pal	21795	170	0.998807	204.442	3.72232	0.71913
AP	A20_Pal	21795	177	0.998807	204.998	3.70853	0.711136
AP	A21_Pal	21795	159	0.998715	201.548	3.44651	0.670311
AP	A22_Pal	21795	125	0.999174	158.533	2.55404	0.519116
AP	A23_Pal	21795	132	0.998853	168.688	2.88752	0.581012
AP	A24_Pal	21795	189	0.998991	231.632	3.68729	0.689585
AP	A25_Pal	21795	186	0.998348	220.308	3.57267	0.674302
AP	A26_Pal	21795	167	0.998578	220.638	3.61412	0.694488
AP	A28_Pal	21795	164	0.998853	214.823	3.551	0.684545
AP	A3_Pal	21795	239	0.998761	275.954	4.04613	0.729666
AP	A31_Pal	21795	194	0.998532	233.969	3.88758	0.731007
AP	A32_Pal	21795	171	0.998761	244.348	3.69068	0.707713
AP	A33_Pal	21795	178	0.998761	206.575	4.11208	0.786082
AP	A5_Pal	21795	175	0.998578	202.31	3.67957	0.70857
AP	A8_Pal	21795	117	0.998991	146.277	2.85663	0.592628
AP	A9_Pal	21795	172	0.998302	198.415	3.80713	0.731576
HP	H1_Pal	21795	157	0.998991	175.449	3.46134	0.680349
HP	H10_Pal	21795	152	0.998807	193.349	3.40072	0.663688
HP	H12_Pal	21795	196	0.99922	216.779	3.6413	0.684067
HP	H13_Pal	21795	189	0.998348	243.567	3.56348	0.672568
HP	H14_Pal	21795	197	0.998669	239.531	3.96735	0.741962
HP	H16_Pal	21795	192	0.998394	280.874	3.91037	0.730011
HP	H17_Pal	21795	212	0.999266	223.461	4.37185	0.814028
HP	H18_Pal	21795	143	0.998302	204.732	2.89675	0.565334
HP	H19_Pal	21795	188	0.999036	213.428	3.82734	0.725134
HP	H2_Pal	21795	168	0.998853	202.294	3.38512	0.649799
HP	H20_Pal	21795	178	0.999266	205.347	3.92813	0.74864
HP	H21_Pal	21795	215	0.998715	248.544	3.96508	0.729717
HP	H22_Pal	21795	211	0.998899	242.912	4.10615	0.759389
HP	H23_Pal	21795	219	0.998578	247.225	3.72152	0.683799
HP	H24_Pal	21795	221	0.997935	292.69	3.57838	0.652418
HP	H25_Pal	21795	189	0.998807	213.565	3.57314	0.677628
HP	H26_Pal	21795	201	0.998761	240.38	4.0988	0.761222
HP	H28_Pal	21795	165	0.998807	223.08	3.6317	0.694962
HP	H3_Pal	21795	173	0.999266	215.6	3.97129	0.756109
HP	H30_Pal	21795	184	0.998761	237.849	3.81132	0.716009
HP	H4_Pal	21795	200	0.998853	229.756	3.92138	0.733365
HP	H5_Pal	21795	158	0.998669	197.593	3.354	0.654571
HP	H6_Pal	21795	160	0.998761	203.308	3.4406	0.663263
HP	H7_Pal	21795	194	0.998624	222.511	3.89017	0.734922
HP	H8_Pal	21795	202	0.998853	240.904	3.90702	0.726851
HP	H9_Pal	21795	204	0.998715	273.514	4.21661	0.78112

## Sheet: TableS4
Supplementary Table S4 Comparisons of the 84 key OTUs identified by Mann-Whitney U test (p<0.05, q<0.05).
OTU name	Relative abundance (%)									Mann-Whitney U test
	AS		HS		AP		HP			AS vs HS			AP vs HP
	mean	sd	mean	sd	mean	sd	mean	sd		p value	q value	FDR value	p value	q value	FDR value
OTU196	5.59188e-05	7.15889e-05	0.000295685	0.000274802	8.82348e-06	2.25495e-05	3.52939e-05	5.84815e-05		7.01994e-07	0.000174094	0.000281499	0.0521778	0.14411	0.2348
OTU61	0.00154135	0.00146057	0.00633173	0.00737838	0.000121764	0.000152418	0.000430586	0.00048541		3.59305e-06	0.000445538	0.000720406	0.00173063	0.01741	0.0283664
OTU159	0.0137704	0.0187811	0.0012932	0.00141367	0.000132352	0.000387007	0.000114705	0.000456659		1.20968e-05	0.000764427	0.00123603	0.286714	0.340687	0.555085
OTU395	0.00044735	0.000454359	0.00121503	0.000663111	0.000128823	0.000546597	0.00046235	0.000594547		1.23295e-05	0.000764427	0.00123603	0.000215693	0.00911896	0.0148576
OTU391	0.000534813	0.000491631	0.0012881	0.000937191	0.00228705	0.0027393	0.00178587	0.0010048		3.11511e-05	0.0015451	0.00249832	0.374619	0.36837	0.600189
OTU77	0.000205036	0.00056639	0.000876858	0.00126439	1.05882e-05	2.69346e-05	9.17642e-05	0.000166698		4.38894e-05	0.00171589	0.00277448	0.00962197	0.050734	0.0826615
OTU374	0.00379961	0.0037702	0.0120976	0.0119183	0.000647643	0.000945868	0.00146823	0.00153639		4.85596e-05	0.00171589	0.00277448	0.0111533	0.0556149	0.0906139
OTU35	0.000265256	0.000325007	0.00092274	0.000738219	7.05878e-06	2.81113e-05	0.000121764	0.000190703		5.53512e-05	0.00171589	0.00277448	0.000594597	0.0114955	0.0187298
OTU162	1.14705e-05	3.49622e-05	0.000130849	0.000178928	0	0	7.05878e-06	2.12937e-05		9.96713e-05	0.0025931	0.00419287	0.0812103	0.179524	0.2925
OTU279	0.0125172	0.0118827	0.0327972	0.027212	0.000248822	0.000417335	0.000213528	0.000187586		0.00010456	0.0025931	0.00419287	0.305273	0.340687	0.555085
OTU186	0.000422975	0.000519323	0.00200522	0.00218784	0.000178234	0.000382851	0.000453527	0.000643309		0.000135215	0.00276191	0.00446584	0.00860968	0.0475582	0.0774871
OTU144	0.000701136	0.000664918	0.00229071	0.00248452	0.000589408	0.0005761	0.000813525	0.000652953		0.000145693	0.00276191	0.00446584	0.150427	0.249553	0.406599
OTU280	1.86396e-05	4.33859e-05	0.000217515	0.000432025	0	0	0	0		0.000146402	0.00276191	0.00446584	/	/	/
OTU91	0.000364189	0.000972115	1.69934e-05	2.88733e-05	0.00308645	0.0056957	0.000517056	0.00077317		0.000155914	0.00276191	0.00446584	0.0852244	0.184786	0.301073
OTU122	0.000292498	0.000369959	0.000754505	0.000635421	1.23529e-05	3.32325e-05	0.00014647	0.000188963		0.000173821	0.00287384	0.00464681	0.00035895	0.00911896	0.0148576
OTU1	0.000493232	0.000556352	0.000226012	0.000448094	0.00625408	0.00720957	0.00533115	0.00606466		0.000202082	0.00313226	0.00506467	0.576685	0.4678	0.762192
OTU71	0.00114705	0.0015012	0.000270194	0.000364696	0.00368468	0.00621741	0.00222881	0.00266843		0.000367863	0.00536647	0.00867723	0.509807	0.449716	0.732726
OTU336	0.00280598	0.00314116	0.009207	0.00966853	0.00020294	0.000292834	0.000852348	0.00104524		0.00041471	0.00571378	0.00923882	8.51496e-05	0.00493868	0.00804664
OTU173	0.00285903	0.00638044	0.000499605	0.000408866	0.00335645	0.00288203	0.00229763	0.003676		0.00047588	0.00621148	0.0100436	0.0221295	0.0828073	0.134919
OTU296	0.0010811	0.0013883	0.000355161	0.000342546	0.00644114	0.00634193	0.0054935	0.00453756		0.000501745	0.00622163	0.01006	0.700701	0.504853	0.822562
OTU139	0.00861006	0.0075345	0.00305031	0.00229094	0.0142817	0.0169034	0.00433939	0.00419879		0.000584446	0.00690203	0.0111601	0.00481577	0.0349143	0.0568863
OTU264	0.00454806	0.00663444	0.0146755	0.0191994	0.00593291	0.00745231	0.00631585	0.004917		0.000634067	0.00714766	0.0115573	0.292592	0.340687	0.555085
OTU351	0.00211344	0.00188803	0.00117424	0.00135233	0.0044188	0.00277188	0.00385762	0.00291576		0.000767173	0.0079813	0.0129052	0.425914	0.393673	0.641416
OTU85	0.0124584	0.0143699	0.0323741	0.0297042	0.00271587	0.00269096	0.00606879	0.00463107		0.000772384	0.0079813	0.0129052	0.00180104	0.01741	0.0283664
OTU249	0.00360748	0.00303207	0.00172653	0.00286427	0.0105846	0.00925227	0.0065329	0.0071962		0.00101154	0.00979619	0.0158398	0.0658582	0.164291	0.267682
OTU380	0.000488931	0.000698526	0.000134248	0.000347784	0.00214234	0.00440282	0.000559408	0.00171356		0.00106453	0.00979619	0.0158398	0.128704	0.236111	0.384698
OTU363	0.00545853	0.00446242	0.00209358	0.0018998	0.183387	0.104478	0.151462	0.0744124		0.00106652	0.00979619	0.0158398	0.394766	0.373788	0.609017
OTU392	0.00044735	0.000650543	0.000951628	0.000767184	0.000162352	0.000234037	0.000284116	0.000283437		0.00115749	0.00990845	0.0160213	0.110689	0.219486	0.357611
OTU189	0.00905024	0.00949917	0.00253881	0.00299277	0.000959994	0.00177135	0.000601761	0.000705251		0.00115865	0.00990845	0.0160213	0.340184	0.343127	0.55906
OTU193	0.000245182	0.000411969	0.000785093	0.000900931	0.00017647	0.000611275	0.00049235	0.000631049		0.00121896	0.0100768	0.0162935	0.000291435	0.00911896	0.0148576
OTU238	2.00734e-05	5.58149e-05	0.000331371	0.00120639	1.7647e-06	8.99822e-06	3.52939e-06	1.24683e-05		0.00132613	0.010609	0.0171541	0.571149	0.466737	0.760459
OTU260	0.000163455	0.000301419	8.49668e-05	0.000379145	0.00626643	0.0103037	0.0041735	0.00975835		0.00143581	0.0111275	0.0179925	0.204314	0.287278	0.468065
OTU149	0.00112124	0.00143003	0.00278691	0.00241828	0.00169587	0.00496047	0.000568232	0.00105589		0.00148825	0.0111844	0.0180845	0.643337	0.486769	0.793098
OTU175	0.00186109	0.00278371	0.00662231	0.00815951	0.00110646	0.00167159	0.00322939	0.00658055		0.00158464	0.011556	0.0186853	0.59506	0.473094	0.770817
OTU151	0.00161017	0.00239775	0.00444037	0.00549499	1.7647e-05	4.11957e-05	3.88233e-05	7.42012e-05		0.00163089	0.011556	0.0186853	0.398123	0.373788	0.609017
OTU361	0.0077254	0.0151026	0.0012881	0.00244579	8.29407e-05	0.00012381	2.64704e-05	5.05504e-05		0.00175398	0.012083	0.0195374	0.110589	0.219486	0.357611
OTU327	0.0108196	0.0119843	0.0259404	0.0223552	0.00828172	0.0136428	0.00567173	0.0103638		0.00201077	0.0134776	0.0217924	0.272122	0.340687	0.555085
OTU245	0.00520045	0.00362377	0.00283109	0.00302171	0.00907936	0.00898789	0.00488644	0.00449088		0.00222201	0.0145015	0.0234481	0.0672029	0.165863	0.270242
OTU16	0.000131911	0.000213861	0.000404442	0.000526074	5.29409e-06	1.4949e-05	4.76468e-05	0.000107392		0.00263469	0.0167302	0.0270516	0.125456	0.236111	0.384698
OTU285	0.00021794	0.000464996	0.000142744	0.000516647	0.0084776	0.0237876	0.00222881	0.0094929		0.0027219	0.0167302	0.0270516	0.00108454	0.0148008	0.0241151
OTU92	0.000747018	0.00095565	0.00184548	0.00205681	0.00183352	0.00304221	0.00439056	0.00521525		0.00276587	0.0167302	0.0270516	0.0555957	0.149979	0.244363
OTU24	2.2941e-05	4.03709e-05	0.000105359	0.000130902	2.2941e-05	7.59484e-05	0.000277057	0.000823067		0.00344191	0.0200521	0.032423	0.140002	0.247943	0.403977
OTU266	4.73159e-05	7.13514e-05	0.000249802	0.000413004	0	0	1.7647e-06	8.99822e-06		0.00347678	0.0200521	0.032423	0.336281	0.340687	0.555085
OTU376	0.000239447	0.000398415	0.000491108	0.000446445	0.000105882	0.000276747	0.000236469	0.000412774		0.0039977	0.0225325	0.0364336	0.0843656	0.184649	0.300851
OTU153	0.00360461	0.0119919	0.00712192	0.0158511	0.000109411	0.000153044	0.00216528	0.00956795		0.00432727	0.0234025	0.0378403	0.0384826	0.121051	0.19723
OTU226	0.000851686	0.00123076	0.000200522	0.000336718	0.0014594	0.00174028	0.000603526	0.000878993		0.00441358	0.0234025	0.0378403	0.0747624	0.176989	0.288369
OTU23	0.000377093	0.00189538	0.000851368	0.00220621	3.52939e-06	1.24683e-05	5.29409e-06	1.4949e-05		0.0044764	0.0234025	0.0378403	0.654198	0.486769	0.793098
OTU46	0.000529078	0.000567468	0.00023111	0.000208899	0.00582173	0.00442395	0.0119964	0.0112286		0.00460603	0.0234025	0.0378403	0.0065686	0.0435404	0.0709409
OTU156	0.000227977	0.000427798	0.000448625	0.000416324	0.000224116	0.000478641	0.000605291	0.000764789		0.00464165	0.0234025	0.0378403	0.00444771	0.0349143	0.0568863
OTU265	0.00018783	0.0003686	5.09801e-05	0.000117552	0.000764113	0.00142213	7.23525e-05	0.000163213		0.00471824	0.0234025	0.0378403	0.0192761	0.0798579	0.130113
OTU328	0	0	2.549e-05	6.27729e-05	0	0	1.7647e-06	8.99822e-06		0.00559424	0.0272034	0.0439861	0.336281	0.340687	0.555085
OTU127	0.00141374	0.00145808	0.00393736	0.00946789	5.64703e-05	7.14438e-05	0.000206469	0.0003719		0.00601316	0.0286781	0.0463707	0.096922	0.202576	0.330059
OTU356	5.30512e-05	0.000111848	3.05881e-05	0.000132857	7.05878e-06	1.68822e-05	3.52939e-06	1.24683e-05		0.0102714	0.0480623	0.0777137	0.39912	0.373788	0.609017
OTU206	0.00166036	0.00382739	0.00239267	0.00280273	0.000284116	0.00112978	0.0032241	0.00456253		0.0272256	0.095098	0.153767	9.77624e-06	0.00146778	0.00239147
OTU330	0.000686797	0.00128187	0.000547186	0.000582029	0.00014647	0.00024452	0.00136587	0.00179976		0.824722	0.573233	0.926882	1.26533e-05	0.00146778	0.00239147
OTU345	0.00448784	0.00971333	0.00144783	0.00123393	0.000723525	0.00125521	0.00360527	0.00407904		0.269808	0.347664	0.562151	7.65349e-05	0.00493868	0.00804664
OTU339	0.000427277	0.000334217	0.000380651	0.000297572	0.00321175	0.00276757	0.00688408	0.00355838		0.652858	0.507743	0.820988	0.000334167	0.00911896	0.0148576
OTU377	1.29043e-05	3.3442e-05	1.5294e-05	5.54687e-05	4.0588e-05	8.92775e-05	0.000564703	0.000934803		0.654488	0.507743	0.820988	0.000338356	0.00911896	0.0148576
OTU317	0.000400034	0.000412072	0.000834374	0.000835143	2.47057e-05	6.51859e-05	0.00031941	0.000645942		0.0226808	0.0834192	0.134883	0.000393059	0.00911896	0.0148576
OTU390	8.31613e-05	9.9188e-05	6.62741e-05	9.8844e-05	0.000296469	0.000840455	0.00423174	0.00967663		0.533394	0.454742	0.735289	0.000592444	0.0114955	0.0187298
OTU99	0.00035702	0.000707809	0.000192025	0.000287109	3.35292e-05	8.46598e-05	0.000164117	0.000230389		0.506474	0.448465	0.725138	0.000800896	0.0133963	0.0218266
OTU291	0.000312572	0.000242628	0.000210718	0.000272413	0.00180528	0.00199848	0.00490056	0.00457212		0.0391249	0.118329	0.19133	0.000808394	0.0133963	0.0218266
OTU276	0.000172058	0.000247494	0.000135947	0.000157652	0.00296645	0.00402844	0.00724408	0.00553214		0.775319	0.557195	0.900949	0.000922975	0.0138069	0.0224957
OTU120	0.00441328	0.00994839	0.00225162	0.00439467	0.00109588	0.00104582	0.00322586	0.00338212		0.11004	0.234303	0.378852	0.000952201	0.0138069	0.0224957
OTU389	0.00495096	0.00625657	0.00812283	0.00907849	0.000204705	0.000731036	0.000968818	0.00185261		0.14618	0.258851	0.418545	0.00134043	0.0159308	0.0259562
OTU373	1.14705e-05	2.85465e-05	1.5294e-05	3.81762e-05	4.58821e-05	0.000143926	0.000921171	0.00205076		0.74434	0.544532	0.880473	0.00134949	0.0159308	0.0259562
OTU234	0.00129904	0.0027332	0.000402743	0.000492414	0.000677643	0.000886967	0.00464468	0.00563539		0.110711	0.234303	0.378852	0.00137992	0.0159308	0.0259562
OTU18	0.000718341	0.000873869	0.00138496	0.00236285	0.00119999	0.00207207	0.0026841	0.00232373		0.428239	0.416381	0.673262	0.00144201	0.0159308	0.0259562
OTU95	0.000498968	0.000693857	0.00089555	0.00196328	4.41174e-05	0.000164399	0.000384704	0.000969846		0.878406	0.589606	0.953354	0.0016838	0.01741	0.0283664
OTU124	0.00123451	0.0038304	0.0010298	0.00204481	6.3529e-05	0.00026119	0.000211763	0.000521375		0.225858	0.320074	0.517538	0.00265863	0.0246721	0.0401985
OTU190	6.59555e-05	0.000173226	3.05881e-05	6.61231e-05	0.000118235	0.000289362	0.00105705	0.00211119		0.262289	0.345695	0.558966	0.00296405	0.0264484	0.0430927
OTU9	4.58821e-05	6.16675e-05	0.00015294	0.000451886	4.76468e-05	0.000103397	0.000213528	0.000292479		0.783528	0.557195	0.900949	0.00337012	0.0289469	0.0471635
OTU198	0.027925	0.0348363	0.03329	0.0389962	0.00152823	0.00312747	0.00685584	0.01122		0.498358	0.445598	0.720504	0.0034936	0.0289469	0.0471635
OTU107	5.01835e-05	0.000101169	0.000132548	0.000169937	1.23529e-05	3.05939e-05	0.000291175	0.000603546		0.0270785	0.095098	0.153767	0.00476277	0.0349143	0.0568863
OTU404	0.000123308	0.000215028	0.000159738	0.00035503	0.000112941	0.000348276	0.000525879	0.000964985		0.929513	0.594723	0.961629	0.00477902	0.0349143	0.0568863
OTU7	4.30145e-05	6.98636e-05	8.32675e-05	0.000201623	0.00089823	0.00145203	0.00219881	0.00245029		0.764762	0.554564	0.896695	0.00532343	0.0374253	0.0609775
OTU402	0.000176359	0.000379448	8.32675e-05	0.000125355	4.23527e-05	9.07706e-05	0.00135705	0.00276416		0.960862	0.606346	0.980422	0.00596715	0.040717	0.0663407
OTU170	0.000133345	0.000134583	0.000334769	0.000504673	0.000622938	0.0010188	0.00128999	0.00170219		0.210058	0.306438	0.49549	0.00722504	0.0458046	0.0746299
OTU25	0.0168057	0.0208811	0.0126669	0.0186706	0.000642349	0.00216781	0.00120176	0.00179314		0.283398	0.347664	0.562151	0.00736645	0.0458046	0.0746299
OTU2	0.0028834	0.00432182	0.00112836	0.00132211	0.0237369	0.0243647	0.033711	0.0202801		0.0826847	0.193451	0.312798	0.0077475	0.0458046	0.0746299
OTU381	0.00273142	0.00363433	0.00505723	0.00636889	5.64703e-05	0.000143521	0.000931759	0.00206348		0.283137	0.347664	0.562151	0.00777797	0.0458046	0.0746299
OTU384	0.000156286	0.000489451	0.000249802	0.000578458	7.94113e-05	0.000187414	9.35289e-05	8.35818e-05		0.734543	0.542163	0.876642	0.00789735	0.0458046	0.0746299
OTU110	0.122783	0.083922	0.0950541	0.055152	0.0583902	0.036236	0.0343145	0.0155668		0.260212	0.345695	0.558966	0.00840174	0.0475416	0.0774599
OTU158	0.00602776	0.00447996	0.00841002	0.00692915	0.0206787	0.0153542	0.0332875	0.0168609		0.280018	0.347664	0.562151	0.00910943	0.0491486	0.0800783

## Sheet: TableS5
Supplementary Table S5 Phylogeny of the 84 key OTUs identified by Wilcoxon rank-sum test, which showed significant differences between ASD patients and healthy controls (p<0.05, q<0.05).
OTU number	Domain	Phylum	Class	Order	Family	Genus	Nearest neighbors (based HOMD)
OTU196	Bacteria	Firmicutes	Clostridia	Clostridiales	Peptostreptococcaceae_[XI]	Mogibacterium	Mogibacterium_neglectum
OTU61	Bacteria	Actinobacteria	Actinobacteria	Actinomycetales	Actinomycetaceae	Actinomyces	Actinomyces_sp._oral_taxon_18
OTU159	Bacteria	Proteobacteria	Gammaproteobacteria	Pasteurellales	Pasteurellaceae	Haemophilus
OTU395	Bacteria	Firmicutes	Clostridia	Clostridiales	Peptostreptococcaceae_[XI]	Peptostreptococcus	Peptostreptococcus_stomatis
OTU391	Bacteria	Firmicutes	Clostridia	Clostridiales	Lachnospiraceae_[XIV]	Lachnoanaerobaculum	Lachnoanaerobaculum_umeaense
OTU77	Bacteria	Firmicutes	Clostridia	Clostridiales	Lachnospiraceae_[XIV]	Stomatobaculum	Stomatobaculum_sp._oral_taxon_97
OTU374	Bacteria	Actinobacteria	Actinobacteria	Actinomycetales	Actinomycetaceae	Actinomyces	Actinomyces_lingnae_[NVP]
OTU35	Bacteria	Firmicutes	Clostridia	Clostridiales	Peptostreptococcaceae_[XI]	Peptostreptococcaceae_[XI][G-1]	Peptostreptococcaceae_[XI][G-1]_[Eubacterium]_sulci
OTU162	Bacteria	Saccharibacteria(TM7)	TM7_[C-1]	TM7_[O-1]	TM7_[F-1]	TM7_[G-3]	TM7_[G-3]_sp._oral_taxon_351
OTU279	Bacteria	Actinobacteria	Actinobacteria	Actinomycetales	Micrococcaceae	Rothia	Rothia_mucilaginosa
OTU186	Bacteria	Fusobacteria	Fusobacteriia	Fusobacteriales	Leptotrichiaceae	Leptotrichia
OTU144	Bacteria	Firmicutes	Clostridia	Clostridiales	Lachnospiraceae_[XIV]	Catonella	Catonella_morbi
OTU280	Bacteria	Bacteroidetes	Bacteroidetes_[C-1]	Bacteroidetes_[O-1]	Bacteroidetes_[F-1]
OTU91	Bacteria	Proteobacteria	Gammaproteobacteria	Cardiobacteriales	Cardiobacteriaceae	Cardiobacterium	Cardiobacterium_hominis
OTU122	Bacteria	Firmicutes	Erysipelotrichia	Erysipelotrichales	Erysipelotrichaceae	Solobacterium	Solobacterium_moorei
OTU1	Bacteria	Bacteroidetes	Flavobacteriia	Flavobacteriales	Flavobacteriaceae	Capnocytophaga	Capnocytophaga_sp._oral_taxon_326
OTU71	Bacteria	Proteobacteria	Betaproteobacteria	Neisseriales	Neisseriaceae	Kingella	Kingella_oralis
OTU336	Bacteria	Bacteroidetes	Bacteroidia	Bacteroidales	Prevotellaceae	Alloprevotella	Alloprevotella_sp._oral_taxon_38
OTU173	Bacteria	Actinobacteria	Actinobacteria	Corynebacteriales	Corynebacteriaceae	Corynebacterium	Corynebacterium_durum
OTU296	Bacteria	Proteobacteria	Gammaproteobacteria	Cardiobacteriales	Cardiobacteriaceae	Cardiobacterium	Cardiobacterium_hominis
OTU139	Bacteria	Actinobacteria	Actinobacteria	Actinomycetales	Micrococcaceae	Rothia	Rothia_aeria
OTU264	Bacteria	Saccharibacteria(TM7)	TM7_[C-1]	TM7_[O-1]	TM7_[F-1]	TM7_[G-1]	TM7_[G-1]_sp._oral_taxon_352
OTU351	Bacteria	Proteobacteria	Betaproteobacteria	Neisseriales	Neisseriaceae
OTU85	Bacteria	Fusobacteria	Fusobacteriia	Fusobacteriales	Fusobacteriaceae	Fusobacterium	Fusobacterium_periodonticum
OTU249	Bacteria	Fusobacteria	Fusobacteriia	Fusobacteriales	Leptotrichiaceae	Leptotrichia	Leptotrichia_shahii
OTU380	Bacteria	Proteobacteria	Betaproteobacteria	Neisseriales	Neisseriaceae	Neisseria	Neisseria_sp._oral_taxon_2
OTU363	Bacteria	Actinobacteria	Actinobacteria	Corynebacteriales	Corynebacteriaceae	Corynebacterium	Corynebacterium_matruchotii
OTU392	Bacteria	Saccharibacteria(TM7)	TM7_[C-1]	TM7_[O-1]	TM7_[F-1]	TM7_[G-3]	TM7_[G-3]_sp._oral_taxon_351
OTU189	Bacteria	Proteobacteria	Gammaproteobacteria	Pasteurellales	Pasteurellaceae	Haemophilus
OTU193	Bacteria	Firmicutes	Clostridia	Clostridiales	Peptoniphilaceae	Parvimonas	Parvimonas_micra
OTU238	Bacteria	Firmicutes	Clostridia	Clostridiales	Peptostreptococcaceae_[XI]	Peptostreptococcaceae_[XI][G-7]
OTU260	Bacteria	Actinobacteria	Actinobacteria	Actinomycetales	Actinomycetaceae	Actinomyces	Actinomyces_sp._oral_taxon_448
OTU149	Bacteria	Saccharibacteria(TM7)	TM7_[C-1]	TM7_[O-1]	TM7_[F-1]	TM7_[G-6]	TM7_[G-6]_sp._oral_taxon_87
OTU175	Bacteria	Firmicutes	Negativicutes	Selenomonadales	Veillonellaceae	Selenomonas	Selenomonas_sp._oral_taxon_136
OTU151	Bacteria	Actinobacteria	Actinobacteria	Actinomycetales	Actinomycetaceae	Actinomyces	Actinomyces_graevenitzii
OTU361	Bacteria	Proteobacteria	Gammaproteobacteria	Pasteurellales	Pasteurellaceae	Haemophilus	Haemophilus_sp._oral_taxon_36
OTU327	Bacteria	Bacteroidetes	Bacteroidia	Bacteroidales	Porphyromonadaceae	Porphyromonas	Porphyromonas_sp._oral_taxon_279
OTU245	Bacteria	Proteobacteria	Betaproteobacteria	Neisseriales	Neisseriaceae	Neisseria	Neisseria_elongata
OTU16	Bacteria	Bacteroidetes	Bacteroidia	Bacteroidales	Prevotellaceae	Prevotella
OTU285	Bacteria	Firmicutes	Bacilli	Lactobacillales	Streptococcaceae	Streptococcus	Streptococcus_mutans
OTU92	Bacteria	Firmicutes	Clostridia	Clostridiales	Ruminococcaceae	Ruminococcaceae_[G-1]	Ruminococcaceae_[G-1]_sp._oral_taxon_75
OTU24	Bacteria	Firmicutes	Negativicutes	Selenomonadales	Veillonellaceae	Selenomonas	Selenomonas_sp._oral_taxon_442
OTU266	Bacteria	Firmicutes	Clostridia	Clostridiales	Lachnospiraceae_[XIV]	Butyrivibrio	Butyrivibrio_sp._oral_taxon_455
OTU376	Bacteria	Firmicutes	Clostridia	Clostridiales	Ruminococcaceae	Ruminococcaceae_[G-2]	Ruminococcaceae_[G-2]_sp._oral_taxon_85
OTU153	Bacteria	Firmicutes	Negativicutes	Selenomonadales	Veillonellaceae	Veillonella	Veillonella_rogosae
OTU226	Bacteria	Proteobacteria	Betaproteobacteria	Neisseriales	Neisseriaceae	Neisseria
OTU23	Bacteria	Fusobacteria	Fusobacteriia	Fusobacteriales	Fusobacteriaceae	Fusobacterium
OTU46	Bacteria	Bacteroidetes	Flavobacteriia	Flavobacteriales	Flavobacteriaceae	Capnocytophaga	Capnocytophaga_sp._oral_taxon_336
OTU156	Bacteria	Firmicutes	Clostridia	Clostridiales	Peptococcaceae	Peptococcus
OTU265	Bacteria	Proteobacteria	Betaproteobacteria	Neisseriales	Neisseriaceae	Neisseria	Neisseria_sp._oral_taxon_499
OTU328	Bacteria	Firmicutes
OTU127	Bacteria	Firmicutes	Clostridia	Clostridiales	Lachnospiraceae_[XIV]	Oribacterium
OTU356	Bacteria	Firmicutes	Bacilli	Bacillales	Staphylococcaceae	Staphylococcus	Staphylococcus_aureus
OTU206	Bacteria	Bacteroidetes	Bacteroidia	Bacteroidales	Prevotellaceae	Alloprevotella	Alloprevotella_tannerae
OTU330	Bacteria	Firmicutes	Negativicutes	Selenomonadales	Veillonellaceae	Dialister	Dialister_invisus
OTU345	Bacteria	Bacteroidetes	Bacteroidia	Bacteroidales	Prevotellaceae	Prevotella	Prevotella_oris
OTU339	Bacteria	Bacteroidetes	Bacteroidia	Bacteroidales	Porphyromonadaceae	Tannerella	Tannerella_sp._oral_taxon_286
OTU377	Bacteria	Bacteroidetes	Bacteroidia	Bacteroidales	Prevotellaceae	Prevotella	Prevotella_sp._oral_taxon_31
OTU317	Bacteria	Actinobacteria	Coriobacteriia	Coriobacteriales	Coriobacteriaceae	Atopobium	Atopobium_parvulum
OTU390	Bacteria	Bacteroidetes	Bacteroidia	Bacteroidales	Prevotellaceae	Prevotella	Prevotella_sp._oral_taxon_3
OTU99	Bacteria	Firmicutes	Negativicutes	Selenomonadales	Veillonellaceae	Dialister	Dialister_pneumosintes
OTU291	Bacteria	Bacteroidetes	Bacteroidia	Bacteroidales	Prevotellaceae	Prevotella	Prevotella_maculosa
OTU276	Bacteria	Spirochaetes	Spirochaetia	Spirochaetales	Spirochaetaceae	Treponema	Treponema_socranskii
OTU120	Bacteria	Fusobacteria	Fusobacteriia	Fusobacteriales	Fusobacteriaceae	Fusobacterium	Fusobacterium_nucleatum_subsp._vincentii
OTU389	Bacteria	Bacteroidetes	Bacteroidia	Bacteroidales	Prevotellaceae	Prevotella	Prevotella_pallens
OTU373	Bacteria	Firmicutes	Negativicutes	Selenomonadales	Veillonellaceae	Veillonellaceae_[G-1]	Veillonellaceae_[G-1]_sp._oral_taxon_129
OTU234	Bacteria	Bacteroidetes	Bacteroidia	Bacteroidales	Prevotellaceae	Prevotella	Prevotella_nigrescens
OTU18	Bacteria	Bacteroidetes	Bacteroidia	Bacteroidales	Prevotellaceae	Prevotella	Prevotella_sp._oral_taxon_39
OTU95	Bacteria	Bacteroidetes	Bacteroidia	Bacteroidales	Porphyromonadaceae	Porphyromonas	Porphyromonas_endodontalis
OTU124	Bacteria	Bacteroidetes	Bacteroidia	Bacteroidales	Prevotellaceae	Alloprevotella	Alloprevotella_rava
OTU190	Bacteria	Bacteroidetes	Bacteroidia	Bacteroidales	Prevotellaceae	Prevotella	Prevotella_marshii
OTU9	Bacteria	Firmicutes	Clostridia	Clostridiales	Peptostreptococcaceae_[XI]	Peptostreptococcaceae_[XI][G-9]	Peptostreptococcaceae_[XI][G-9]_[Eubacterium]_brachy
OTU198	Bacteria	Bacteroidetes	Bacteroidia	Bacteroidales	Prevotellaceae	Prevotella	Prevotella_melaninogenica
OTU107	Bacteria	Bacteroidetes	Bacteroidia	Bacteroidales	Prevotellaceae	Prevotella	Prevotella_sp._oral_taxon_315
OTU404	Bacteria	Bacteroidetes	Bacteroidia	Bacteroidales	Prevotellaceae	Prevotella	Prevotella_pleuritidis
OTU7	Bacteria	Actinobacteria	Coriobacteriia	Coriobacteriales	Atopobiaceae	Olsenella	Olsenella_sp._oral_taxon_87
OTU402	Bacteria	Firmicutes	Negativicutes	Selenomonadales	Veillonellaceae	Anaeroglobus	Anaeroglobus_geminatus
OTU170	Bacteria	Spirochaetes	Spirochaetia	Spirochaetales	Spirochaetaceae	Treponema
OTU25	Bacteria	Bacteroidetes	Bacteroidia	Bacteroidales	Prevotellaceae	Prevotella
OTU2	Bacteria	Firmicutes	Negativicutes	Selenomonadales	Veillonellaceae	Selenomonas	Selenomonas_noxia
OTU381	Bacteria	Firmicutes	Negativicutes	Selenomonadales	Veillonellaceae	Megasphaera	Megasphaera_micronuciformis
OTU384	Bacteria	Proteobacteria	Gammaproteobacteria	Pseudomonadales	Pseudomonadaceae	Pseudomonas
OTU110	Bacteria	Firmicutes	Bacilli	Lactobacillales	Streptococcaceae	Streptococcus	Streptococcus_tigurinus
OTU158	Bacteria	Fusobacteria	Fusobacteriia	Fusobacteriales	Fusobacteriaceae	Fusobacterium	Fusobacterium_sp._oral_taxon_23

## Sheet: TableS6
Supplementary Table S6 Details of combianations and their AUC value in saliva and dental plaque
Saliva			Plaque
Combation	ROC_AUC		Combation	ROC_AUC
MIA_AS0HS1	0.872685		MIA_AP0HP1	0.849112
MIA_AS0HS2	0.866898		MIA_AP0HP2	0.886834
MIA_AS0HS3	0.896991		MIA_AP0HP3	0.908284
MIA_AS0HS4	0.861111		MIA_AP0HP4	0.920118
MIA_AS0HS5	0.868634		MIA_AP0HP5	0.922337
MIA_AS0HS6	0.896991		MIA_AP0HP6	0.928994
MIA_AS0HS7	0.903356		MIA_AP0HP7	0.923817
MIA_AS0HS8	0.903935		MIA_AP0HP8	0.919379
MIA_AS0HS9	0.908565		MIA_AP0HP9	0.912722
MIA_AS0HS10	0.912037		MIA_AP0HP10	0.903846
MIA_AS0HS11	0.914931		MIA_AP0HP11	0.89497
MIA_AS0HS12	0.914931		MIA_AP0HP12	0.899408
MIA_AS0HS13	0.917824		MIA_AP0HP13	0.887574
MIA_AS0HS14	0.903935		MIA_AP0HP14	0.892012
MIA_AS0HS15	0.902778		MIA_AP0HP15	0.893491
MIA_AS0HS16	0.890046		MIA_AP0HP16	0.89497
MIA_AS0HS17	0.895833		MIA_AP0HP17	0.89497
MIA_AS0HS18	0.896991		MIA_AP0HP18	0.897929
MIA_AS0HS19	0.899306		MIA_AP0HP19	0.897929
MIA_AS0HS20	0.90162		MIA_AP0HP20	0.903846
MIA_AS0HS21	0.902778		MIA_AP0HP21	0.89645
MIA_AS0HS22	0.902778		MIA_AP0HP22	0.893491
MIA_AS0HS23	0.914352		MIA_AP0HP23	0.893491
MIA_AS1HS0	0.833333		MIA_AP0HP24	0.894231
MIA_AS1HS1	0.850116		MIA_AP0HP25	0.89497
MIA_AS1HS2	0.914352		MIA_AP0HP26	0.89645
MIA_AS1HS3	0.923611		MIA_AP0HP27	0.889053
MIA_AS1HS4	0.920718		MIA_AP0HP28	0.890533
MIA_AS1HS5	0.921296		MIA_AP0HP29	0.890533
MIA_AS1HS6	0.938657		MIA_AP0HP30	0.893491
MIA_AS1HS7	0.939815		MIA_AP0HP31	0.893491
MIA_AS1HS8	0.938657		MIA_AP0HP32	0.89497
MIA_AS1HS9	0.939815		MIA_AP0HP33	0.89497
MIA_AS1HS10	0.940972		MIA_AP0HP34	0.887574
MIA_AS1HS11	0.940972		MIA_AP0HP35	0.87574
MIA_AS1HS12	0.94213		MIA_AP0HP36	0.877219
MIA_AS1HS13	0.938657		MIA_AP0HP37	0.880178
MIA_AS1HS14	0.920139		MIA_AP0HP38	0.880178
MIA_AS1HS15	0.921296		MIA_AP0HP39	0.880178
MIA_AS1HS16	0.909722		MIA_AP1HP0	0.758136
MIA_AS1HS17	0.913773		MIA_AP1HP1	0.857988
MIA_AS1HS18	0.914352		MIA_AP1HP2	0.869822
MIA_AS1HS19	0.917824		MIA_AP1HP3	0.893491
MIA_AS1HS20	0.914352		MIA_AP1HP4	0.904586
MIA_AS1HS21	0.917824		MIA_AP1HP5	0.903107
MIA_AS1HS22	0.917824		MIA_AP1HP6	0.911243
MIA_AS1HS23	0.927083		MIA_AP1HP7	0.908284
MIA_AS2HS0	0.84838		MIA_AP1HP8	0.899408
MIA_AS2HS1	0.864583		MIA_AP1HP9	0.906065
MIA_AS2HS2	0.922454		MIA_AP1HP10	0.889053
MIA_AS2HS3	0.928819		MIA_AP1HP11	0.880917
MIA_AS2HS4	0.925926		MIA_AP1HP12	0.883876
MIA_AS2HS5	0.927083		MIA_AP1HP13	0.87574
MIA_AS2HS6	0.939815		MIA_AP1HP14	0.878698
MIA_AS2HS7	0.940972		MIA_AP1HP15	0.881657
MIA_AS2HS8	0.940972		MIA_AP1HP16	0.883136
MIA_AS2HS9	0.944444		MIA_AP1HP17	0.883136
MIA_AS2HS10	0.943287		MIA_AP1HP18	0.892751
MIA_AS2HS11	0.946759		MIA_AP1HP19	0.893491
MIA_AS2HS12	0.944444		MIA_AP1HP20	0.899408
MIA_AS2HS13	0.940972		MIA_AP1HP21	0.893491
MIA_AS2HS14	0.922454		MIA_AP1HP22	0.890533
MIA_AS2HS15	0.922454		MIA_AP1HP23	0.890533
MIA_AS2HS16	0.91088		MIA_AP1HP24	0.890533
MIA_AS2HS17	0.915509		MIA_AP1HP25	0.892012
MIA_AS2HS18	0.915509		MIA_AP1HP26	0.893491
MIA_AS2HS19	0.917824		MIA_AP1HP27	0.890533
MIA_AS2HS20	0.915509		MIA_AP1HP28	0.892012
MIA_AS2HS21	0.918981		MIA_AP1HP29	0.892012
MIA_AS2HS22	0.918981		MIA_AP1HP30	0.893491
MIA_AS2HS23	0.928241		MIA_AP1HP31	0.893491
MIA_AS3HS0	0.856481		MIA_AP1HP32	0.893491
MIA_AS3HS1	0.870949		MIA_AP1HP33	0.893491
MIA_AS3HS2	0.922454		MIA_AP1HP34	0.890533
MIA_AS3HS3	0.930556		MIA_AP1HP35	0.872781
MIA_AS3HS4	0.925926		MIA_AP1HP36	0.87426
MIA_AS3HS5	0.928819		MIA_AP1HP37	0.87574
MIA_AS3HS6	0.944444		MIA_AP1HP38	0.87574
MIA_AS3HS7	0.942708		MIA_AP1HP39	0.87574
MIA_AS3HS8	0.943287		MIA_AP2HP0	0.714497
MIA_AS3HS9	0.947338		MIA_AP2HP1	0.766272
MIA_AS3HS10	0.949074		MIA_AP2HP2	0.79068
MIA_AS3HS11	0.949074		MIA_AP2HP3	0.815828
MIA_AS3HS12	0.944444		MIA_AP2HP4	0.830621
MIA_AS3HS13	0.943287		MIA_AP2HP5	0.83432
MIA_AS3HS14	0.922454		MIA_AP2HP6	0.843935
MIA_AS3HS15	0.924769		MIA_AP2HP7	0.847633
MIA_AS3HS16	0.909722		MIA_AP2HP8	0.847633
MIA_AS3HS17	0.913194		MIA_AP2HP9	0.872781
MIA_AS3HS18	0.914352		MIA_AP2HP10	0.865385
MIA_AS3HS19	0.917824		MIA_AP2HP11	0.862426
MIA_AS3HS20	0.916667		MIA_AP2HP12	0.861686
MIA_AS3HS21	0.918981		MIA_AP2HP13	0.860207
MIA_AS3HS22	0.918981		MIA_AP2HP14	0.860947
MIA_AS3HS23	0.929398		MIA_AP2HP15	0.863905
MIA_AS4HS0	0.887153		MIA_AP2HP16	0.863905
MIA_AS4HS1	0.891204		MIA_AP2HP17	0.863905
MIA_AS4HS2	0.928241		MIA_AP2HP18	0.87574
MIA_AS4HS3	0.931713		MIA_AP2HP19	0.876479
MIA_AS4HS4	0.930556		MIA_AP2HP20	0.878698
MIA_AS4HS5	0.940394		MIA_AP2HP21	0.880178
MIA_AS4HS6	0.946181		MIA_AP2HP22	0.87426
MIA_AS4HS7	0.940972		MIA_AP2HP23	0.877219
MIA_AS4HS8	0.94213		MIA_AP2HP24	0.877219
MIA_AS4HS9	0.943287		MIA_AP2HP25	0.878698
MIA_AS4HS10	0.94213		MIA_AP2HP26	0.878698
MIA_AS4HS11	0.94213		MIA_AP2HP27	0.871302
MIA_AS4HS12	0.94213		MIA_AP2HP28	0.87426
MIA_AS4HS13	0.956019		MIA_AP2HP29	0.87426
MIA_AS4HS14	0.929398		MIA_AP2HP30	0.87574
MIA_AS4HS15	0.929398		MIA_AP2HP31	0.87574
MIA_AS4HS16	0.916667		MIA_AP2HP32	0.877219
MIA_AS4HS17	0.916667		MIA_AP2HP33	0.877219
MIA_AS4HS18	0.918981		MIA_AP2HP34	0.889053
MIA_AS4HS19	0.920139		MIA_AP2HP35	0.87426
MIA_AS4HS20	0.921296		MIA_AP2HP36	0.869822
MIA_AS4HS21	0.923611		MIA_AP2HP37	0.87426
MIA_AS4HS22	0.923611		MIA_AP2HP38	0.87426
MIA_AS4HS23	0.931134		MIA_AP2HP39	0.87574
MIA_AS5HS0	0.902199		MIA_AP3HP0	0.744083
MIA_AS5HS1	0.905093		MIA_AP3HP1	0.789941
MIA_AS5HS2	0.930556		MIA_AP3HP2	0.797337
MIA_AS5HS3	0.935185		MIA_AP3HP3	0.823964
MIA_AS5HS4	0.933449		MIA_AP3HP4	0.837278
MIA_AS5HS5	0.9375		MIA_AP3HP5	0.841716
MIA_AS5HS6	0.943866		MIA_AP3HP6	0.85503
MIA_AS5HS7	0.94213		MIA_AP3HP7	0.85503
MIA_AS5HS8	0.940972		MIA_AP3HP8	0.85503
MIA_AS5HS9	0.948495		MIA_AP3HP9	0.881657
MIA_AS5HS10	0.947338		MIA_AP3HP10	0.880178
MIA_AS5HS11	0.946759		MIA_AP3HP11	0.872781
MIA_AS5HS12	0.946759		MIA_AP3HP12	0.87426
MIA_AS5HS13	0.956597		MIA_AP3HP13	0.866864
MIA_AS5HS14	0.931713		MIA_AP3HP14	0.869822
MIA_AS5HS15	0.931713		MIA_AP3HP15	0.871302
MIA_AS5HS16	0.917824		MIA_AP3HP16	0.871302
MIA_AS5HS17	0.917824		MIA_AP3HP17	0.871302
MIA_AS5HS18	0.918981		MIA_AP3HP18	0.877219
MIA_AS5HS19	0.922454		MIA_AP3HP19	0.877959
MIA_AS5HS20	0.921296		MIA_AP3HP20	0.884615
MIA_AS5HS21	0.927083		MIA_AP3HP21	0.889793
MIA_AS5HS22	0.927083		MIA_AP3HP22	0.884615
MIA_AS5HS23	0.934028		MIA_AP3HP23	0.886834
MIA_AS6HS0	0.893519		MIA_AP3HP24	0.887574
MIA_AS6HS1	0.894676		MIA_AP3HP25	0.887574
MIA_AS6HS2	0.915509		MIA_AP3HP26	0.887574
MIA_AS6HS3	0.917824		MIA_AP3HP27	0.878698
MIA_AS6HS4	0.929398		MIA_AP3HP28	0.881657
MIA_AS6HS5	0.931713		MIA_AP3HP29	0.883136
MIA_AS6HS6	0.9375		MIA_AP3HP30	0.883136
MIA_AS6HS7	0.9375		MIA_AP3HP31	0.883136
MIA_AS6HS8	0.939815		MIA_AP3HP32	0.883136
MIA_AS6HS9	0.946759		MIA_AP3HP33	0.883136
MIA_AS6HS10	0.944444		MIA_AP3HP34	0.89497
MIA_AS6HS11	0.944444		MIA_AP3HP35	0.877219
MIA_AS6HS12	0.947917		MIA_AP3HP36	0.87426
MIA_AS6HS13	0.956597		MIA_AP3HP37	0.878698
MIA_AS6HS14	0.936343		MIA_AP3HP38	0.878698
MIA_AS6HS15	0.936343		MIA_AP3HP39	0.877219
MIA_AS6HS16	0.920139		MIA_AP4HP0	0.75074
MIA_AS6HS17	0.91956		MIA_AP4HP1	0.789201
MIA_AS6HS18	0.920139		MIA_AP4HP2	0.801036
MIA_AS6HS19	0.921296		MIA_AP4HP3	0.825444
MIA_AS6HS20	0.921296		MIA_AP4HP4	0.842456
MIA_AS6HS21	0.923611		MIA_AP4HP5	0.843195
MIA_AS6HS22	0.923611		MIA_AP4HP6	0.856509
MIA_AS6HS23	0.931713		MIA_AP4HP7	0.856509
MIA_AS7HS0	0.896991		MIA_AP4HP8	0.856509
MIA_AS7HS1	0.899306		MIA_AP4HP9	0.881657
MIA_AS7HS2	0.91956		MIA_AP4HP10	0.881657
MIA_AS7HS3	0.917824		MIA_AP4HP11	0.872781
MIA_AS7HS4	0.927662		MIA_AP4HP12	0.87426
MIA_AS7HS5	0.93287		MIA_AP4HP13	0.866864
MIA_AS7HS6	0.940394		MIA_AP4HP14	0.869083
MIA_AS7HS7	0.940972		MIA_AP4HP15	0.871302
MIA_AS7HS8	0.94213		MIA_AP4HP16	0.871302
MIA_AS7HS9	0.945602		MIA_AP4HP17	0.871302
MIA_AS7HS10	0.945602		MIA_AP4HP18	0.878698
MIA_AS7HS11	0.946181		MIA_AP4HP19	0.878698
MIA_AS7HS12	0.945602		MIA_AP4HP20	0.884615
MIA_AS7HS13	0.962963		MIA_AP4HP21	0.889053
MIA_AS7HS14	0.939815		MIA_AP4HP22	0.887574
MIA_AS7HS15	0.939815		MIA_AP4HP23	0.887574
MIA_AS7HS16	0.921296		MIA_AP4HP24	0.887574
MIA_AS7HS17	0.923611		MIA_AP4HP25	0.887574
MIA_AS7HS18	0.923611		MIA_AP4HP26	0.887574
MIA_AS7HS19	0.928241		MIA_AP4HP27	0.878698
MIA_AS7HS20	0.925926		MIA_AP4HP28	0.880178
MIA_AS7HS21	0.925926		MIA_AP4HP29	0.880178
MIA_AS7HS22	0.925926		MIA_AP4HP30	0.883136
MIA_AS7HS23	0.9375		MIA_AP4HP31	0.883136
MIA_AS8HS0	0.899306		MIA_AP4HP32	0.883136
MIA_AS8HS1	0.900463		MIA_AP4HP33	0.883136
MIA_AS8HS2	0.922454		MIA_AP4HP34	0.89497
MIA_AS8HS3	0.918403		MIA_AP4HP35	0.877219
MIA_AS8HS4	0.927083		MIA_AP4HP36	0.87574
MIA_AS8HS5	0.931713		MIA_AP4HP37	0.878698
MIA_AS8HS6	0.941551		MIA_AP4HP38	0.878698
MIA_AS8HS7	0.940972		MIA_AP4HP39	0.877219
MIA_AS8HS8	0.939815		MIA_AP5HP0	0.759615
MIA_AS8HS9	0.944444		MIA_AP5HP1	0.799556
MIA_AS8HS10	0.945602		MIA_AP5HP2	0.826183
MIA_AS8HS11	0.946759		MIA_AP5HP3	0.848373
MIA_AS8HS12	0.944444		MIA_AP5HP4	0.863905
MIA_AS8HS13	0.962963		MIA_AP5HP5	0.864645
MIA_AS8HS14	0.940972		MIA_AP5HP6	0.866124
MIA_AS8HS15	0.94213		MIA_AP5HP7	0.868343
MIA_AS8HS16	0.923611		MIA_AP5HP8	0.869822
MIA_AS8HS17	0.925926		MIA_AP5HP9	0.890533
MIA_AS8HS18	0.925926		MIA_AP5HP10	0.887574
MIA_AS8HS19	0.929398		MIA_AP5HP11	0.883136
MIA_AS8HS20	0.928241		MIA_AP5HP12	0.883136
MIA_AS8HS21	0.929398		MIA_AP5HP13	0.878698
MIA_AS8HS22	0.930556		MIA_AP5HP14	0.880178
MIA_AS8HS23	0.938657		MIA_AP5HP15	0.880178
MIA_AS9HS0	0.898727		MIA_AP5HP16	0.880178
MIA_AS9HS1	0.902778		MIA_AP5HP17	0.880178
MIA_AS9HS2	0.923611		MIA_AP5HP18	0.892012
MIA_AS9HS3	0.920139		MIA_AP5HP19	0.892012
MIA_AS9HS4	0.928241		MIA_AP5HP20	0.89645
MIA_AS9HS5	0.934028		MIA_AP5HP21	0.89497
MIA_AS9HS6	0.94213		MIA_AP5HP22	0.89497
MIA_AS9HS7	0.940972		MIA_AP5HP23	0.89497
MIA_AS9HS8	0.940972		MIA_AP5HP24	0.89497
MIA_AS9HS9	0.945602		MIA_AP5HP25	0.89497
MIA_AS9HS10	0.945023		MIA_AP5HP26	0.89497
MIA_AS9HS11	0.946759		MIA_AP5HP27	0.886095
MIA_AS9HS12	0.946759		MIA_AP5HP28	0.886095
MIA_AS9HS13	0.961806		MIA_AP5HP29	0.886095
MIA_AS9HS14	0.940972		MIA_AP5HP30	0.880178
MIA_AS9HS15	0.940972		MIA_AP5HP31	0.880178
MIA_AS9HS16	0.923032		MIA_AP5HP32	0.880178
MIA_AS9HS17	0.925926		MIA_AP5HP33	0.881657
MIA_AS9HS18	0.926505		MIA_AP5HP34	0.897929
MIA_AS9HS19	0.929398		MIA_AP5HP35	0.880917
MIA_AS9HS20	0.927083		MIA_AP5HP36	0.877219
MIA_AS9HS21	0.930556		MIA_AP5HP37	0.883136
MIA_AS9HS22	0.930556		MIA_AP5HP38	0.883136
MIA_AS9HS23	0.940972		MIA_AP5HP39	0.884615
MIA_AS10HS0	0.915509		MIA_AP6HP0	0.740385
MIA_AS10HS1	0.917824		MIA_AP6HP1	0.792899
MIA_AS10HS2	0.929977		MIA_AP6HP2	0.821006
MIA_AS10HS3	0.934028		MIA_AP6HP3	0.850592
MIA_AS10HS4	0.930556		MIA_AP6HP4	0.865385
MIA_AS10HS5	0.935185		MIA_AP6HP5	0.865385
MIA_AS10HS6	0.939815		MIA_AP6HP6	0.868343
MIA_AS10HS7	0.946759		MIA_AP6HP7	0.868343
MIA_AS10HS8	0.946181		MIA_AP6HP8	0.869083
MIA_AS10HS9	0.949074		MIA_AP6HP9	0.892012
MIA_AS10HS10	0.950231		MIA_AP6HP10	0.89497
MIA_AS10HS11	0.950231		MIA_AP6HP11	0.883876
MIA_AS10HS12	0.951968		MIA_AP6HP12	0.886095
MIA_AS10HS13	0.962963		MIA_AP6HP13	0.880178
MIA_AS10HS14	0.947917		MIA_AP6HP14	0.881657
MIA_AS10HS15	0.947338		MIA_AP6HP15	0.883136
MIA_AS10HS16	0.935185		MIA_AP6HP16	0.883136
MIA_AS10HS17	0.936343		MIA_AP6HP17	0.883136
MIA_AS10HS18	0.936343		MIA_AP6HP18	0.893491
MIA_AS10HS19	0.936343		MIA_AP6HP19	0.89497
MIA_AS10HS20	0.938657		MIA_AP6HP20	0.89645
MIA_AS10HS21	0.939815		MIA_AP6HP21	0.89497
MIA_AS10HS22	0.939815		MIA_AP6HP22	0.89497
MIA_AS10HS23	0.945602		MIA_AP6HP23	0.89497
MIA_AS11HS0	0.915509		MIA_AP6HP24	0.89497
MIA_AS11HS1	0.916667		MIA_AP6HP25	0.89497
MIA_AS11HS2	0.928241		MIA_AP6HP26	0.89497
MIA_AS11HS3	0.930556		MIA_AP6HP27	0.881657
MIA_AS11HS4	0.93287		MIA_AP6HP28	0.881657
MIA_AS11HS5	0.936343		MIA_AP6HP29	0.881657
MIA_AS11HS6	0.94213		MIA_AP6HP30	0.886095
MIA_AS11HS7	0.945602		MIA_AP6HP31	0.886095
MIA_AS11HS8	0.943866		MIA_AP6HP32	0.886095
MIA_AS11HS9	0.949074		MIA_AP6HP33	0.886095
MIA_AS11HS10	0.947917		MIA_AP6HP34	0.905325
MIA_AS11HS11	0.947917		MIA_AP6HP35	0.886095
MIA_AS11HS12	0.949074		MIA_AP6HP36	0.880178
MIA_AS11HS13	0.960648		MIA_AP6HP37	0.886095
MIA_AS11HS14	0.950231		MIA_AP6HP38	0.886095
MIA_AS11HS15	0.950231		MIA_AP6HP39	0.886095
MIA_AS11HS16	0.936343		MIA_AP7HP0	0.74926
MIA_AS11HS17	0.936343		MIA_AP7HP1	0.800296
MIA_AS11HS18	0.936343		MIA_AP7HP2	0.826923
MIA_AS11HS19	0.9375		MIA_AP7HP3	0.857249
MIA_AS11HS20	0.938657		MIA_AP7HP4	0.869822
MIA_AS11HS21	0.939815		MIA_AP7HP5	0.869822
MIA_AS11HS22	0.939815		MIA_AP7HP6	0.871302
MIA_AS11HS23	0.943287		MIA_AP7HP7	0.871302
MIA_AS12HS0	0.918981		MIA_AP7HP8	0.871302
MIA_AS12HS1	0.921296		MIA_AP7HP9	0.89497
MIA_AS12HS2	0.931134		MIA_AP7HP10	0.89645
MIA_AS12HS3	0.93287		MIA_AP7HP11	0.884615
MIA_AS12HS4	0.934028		MIA_AP7HP12	0.886095
MIA_AS12HS5	0.939236		MIA_AP7HP13	0.878698
MIA_AS12HS6	0.944444		MIA_AP7HP14	0.880178
MIA_AS12HS7	0.947917		MIA_AP7HP15	0.883136
MIA_AS12HS8	0.946759		MIA_AP7HP16	0.883136
MIA_AS12HS9	0.950231		MIA_AP7HP17	0.883136
MIA_AS12HS10	0.949074		MIA_AP7HP18	0.89497
MIA_AS12HS11	0.949653		MIA_AP7HP19	0.89497
MIA_AS12HS12	0.949074		MIA_AP7HP20	0.89645
MIA_AS12HS13	0.961806		MIA_AP7HP21	0.89645
MIA_AS12HS14	0.950231		MIA_AP7HP22	0.89645
MIA_AS12HS15	0.950231		MIA_AP7HP23	0.89645
MIA_AS12HS16	0.9375		MIA_AP7HP24	0.89645
MIA_AS12HS17	0.935185		MIA_AP7HP25	0.89645
MIA_AS12HS18	0.936343		MIA_AP7HP26	0.89645
MIA_AS12HS19	0.938657		MIA_AP7HP27	0.884615
MIA_AS12HS20	0.938657		MIA_AP7HP28	0.883136
MIA_AS12HS21	0.939815		MIA_AP7HP29	0.883876
MIA_AS12HS22	0.939815		MIA_AP7HP30	0.886095
MIA_AS12HS23	0.943287		MIA_AP7HP31	0.886095
MIA_AS13HS0	0.917824		MIA_AP7HP32	0.886095
MIA_AS13HS1	0.917824		MIA_AP7HP33	0.886095
MIA_AS13HS2	0.933449		MIA_AP7HP34	0.905325
MIA_AS13HS3	0.935185		MIA_AP7HP35	0.887574
MIA_AS13HS4	0.936343		MIA_AP7HP36	0.883136
MIA_AS13HS5	0.9375		MIA_AP7HP37	0.889053
MIA_AS13HS6	0.94213		MIA_AP7HP38	0.889053
MIA_AS13HS7	0.947917		MIA_AP7HP39	0.889053
MIA_AS13HS8	0.947917		MIA_AP8HP0	0.786982
MIA_AS13HS9	0.95081		MIA_AP8HP1	0.795858
MIA_AS13HS10	0.951389		MIA_AP8HP2	0.822485
MIA_AS13HS11	0.951389		MIA_AP8HP3	0.83284
MIA_AS13HS12	0.953704		MIA_AP8HP4	0.838757
MIA_AS13HS13	0.960648		MIA_AP8HP5	0.838757
MIA_AS13HS14	0.945602		MIA_AP8HP6	0.847633
MIA_AS13HS15	0.945602		MIA_AP8HP7	0.847633
MIA_AS13HS16	0.9375		MIA_AP8HP8	0.849852
MIA_AS13HS17	0.9375		MIA_AP8HP9	0.89645
MIA_AS13HS18	0.9375		MIA_AP8HP10	0.887574
MIA_AS13HS19	0.9375		MIA_AP8HP11	0.889793
MIA_AS13HS20	0.9375		MIA_AP8HP12	0.887574
MIA_AS13HS21	0.938079		MIA_AP8HP13	0.888314
MIA_AS13HS22	0.938079		MIA_AP8HP14	0.889053
MIA_AS13HS23	0.94213		MIA_AP8HP15	0.890533
			MIA_AP8HP16	0.892012
			MIA_AP8HP17	0.893491
			MIA_AP8HP18	0.905325
			MIA_AP8HP19	0.905325
			MIA_AP8HP20	0.903846
			MIA_AP8HP21	0.903846
			MIA_AP8HP22	0.903846
			MIA_AP8HP23	0.903846
			MIA_AP8HP24	0.903846
			MIA_AP8HP25	0.900888
			MIA_AP8HP26	0.899408
			MIA_AP8HP27	0.89497
			MIA_AP8HP28	0.89645
			MIA_AP8HP29	0.89645
			MIA_AP8HP30	0.900888
			MIA_AP8HP31	0.900888
			MIA_AP8HP32	0.900888
			MIA_AP8HP33	0.902367
			MIA_AP8HP34	0.91716
			MIA_AP8HP35	0.899408
			MIA_AP8HP36	0.897189
			MIA_AP8HP37	0.903846
			MIA_AP8HP38	0.903846
			MIA_AP8HP39	0.906805
			MIA_AP9HP0	0.802515
			MIA_AP9HP1	0.815089
			MIA_AP9HP2	0.832101
			MIA_AP9HP3	0.841716
			MIA_AP9HP4	0.841716
			MIA_AP9HP5	0.842456
			MIA_AP9HP6	0.844675
			MIA_AP9HP7	0.846154
			MIA_AP9HP8	0.849112
			MIA_AP9HP9	0.889053
			MIA_AP9HP10	0.881657
			MIA_AP9HP11	0.877219
			MIA_AP9HP12	0.877219
			MIA_AP9HP13	0.878698
			MIA_AP9HP14	0.880178
			MIA_AP9HP15	0.880178
			MIA_AP9HP16	0.880178
			MIA_AP9HP17	0.880178
			MIA_AP9HP18	0.889053
			MIA_AP9HP19	0.889053
			MIA_AP9HP20	0.887574
			MIA_AP9HP21	0.884615
			MIA_AP9HP22	0.884615
			MIA_AP9HP23	0.884615
			MIA_AP9HP24	0.884615
			MIA_AP9HP25	0.884615
			MIA_AP9HP26	0.886095
			MIA_AP9HP27	0.884615
			MIA_AP9HP28	0.884615
			MIA_AP9HP29	0.884615
			MIA_AP9HP30	0.889793
			MIA_AP9HP31	0.889793
			MIA_AP9HP32	0.890533
			MIA_AP9HP33	0.890533
			MIA_AP9HP34	0.920118
			MIA_AP9HP35	0.897929
			MIA_AP9HP36	0.897929
			MIA_AP9HP37	0.897929
			MIA_AP9HP38	0.897929
			MIA_AP9HP39	0.900888
			MIA_AP10HP0	0.818047
			MIA_AP10HP1	0.823225
			MIA_AP10HP2	0.838757
			MIA_AP10HP3	0.850592
			MIA_AP10HP4	0.852071
			MIA_AP10HP5	0.852071
			MIA_AP10HP6	0.85503
			MIA_AP10HP7	0.85503
			MIA_AP10HP8	0.85503
			MIA_AP10HP9	0.881657
			MIA_AP10HP10	0.87426
			MIA_AP10HP11	0.871302
			MIA_AP10HP12	0.871302
			MIA_AP10HP13	0.877219
			MIA_AP10HP14	0.877219
			MIA_AP10HP15	0.877219
			MIA_AP10HP16	0.877219
			MIA_AP10HP17	0.877219
			MIA_AP10HP18	0.878698
			MIA_AP10HP19	0.878698
			MIA_AP10HP20	0.883136
			MIA_AP10HP21	0.880178
			MIA_AP10HP22	0.881657
			MIA_AP10HP23	0.881657
			MIA_AP10HP24	0.881657
			MIA_AP10HP25	0.881657
			MIA_AP10HP26	0.883136
			MIA_AP10HP27	0.878698
			MIA_AP10HP28	0.878698
			MIA_AP10HP29	0.878698
			MIA_AP10HP30	0.878698
			MIA_AP10HP31	0.877959
			MIA_AP10HP32	0.879438
			MIA_AP10HP33	0.879438
			MIA_AP10HP34	0.905325
			MIA_AP10HP35	0.906805
			MIA_AP10HP36	0.902367
			MIA_AP10HP37	0.905325
			MIA_AP10HP38	0.905325
			MIA_AP10HP39	0.903846
			MIA_AP11HP0	0.829882
			MIA_AP11HP1	0.831361
			MIA_AP11HP2	0.841716
			MIA_AP11HP3	0.85429
			MIA_AP11HP4	0.85355
			MIA_AP11HP5	0.85355
			MIA_AP11HP6	0.858728
			MIA_AP11HP7	0.859467
			MIA_AP11HP8	0.859467
			MIA_AP11HP9	0.887574
			MIA_AP11HP10	0.880178
			MIA_AP11HP11	0.87574
			MIA_AP11HP12	0.877219
			MIA_AP11HP13	0.878698
			MIA_AP11HP14	0.878698
			MIA_AP11HP15	0.879438
			MIA_AP11HP16	0.878698
			MIA_AP11HP17	0.878698
			MIA_AP11HP18	0.880178
			MIA_AP11HP19	0.880178
			MIA_AP11HP20	0.881657
			MIA_AP11HP21	0.883136
			MIA_AP11HP22	0.883136
			MIA_AP11HP23	0.881657
			MIA_AP11HP24	0.881657
			MIA_AP11HP25	0.884615
			MIA_AP11HP26	0.884615
			MIA_AP11HP27	0.880178
			MIA_AP11HP28	0.880178
			MIA_AP11HP29	0.880178
			MIA_AP11HP30	0.881657
			MIA_AP11HP31	0.881657
			MIA_AP11HP32	0.881657
			MIA_AP11HP33	0.881657
			MIA_AP11HP34	0.899408
			MIA_AP11HP35	0.900888
			MIA_AP11HP36	0.89497
			MIA_AP11HP37	0.899408
			MIA_AP11HP38	0.899408
			MIA_AP11HP39	0.897929
			MIA_AP12HP0	0.837278
			MIA_AP12HP1	0.844675
			MIA_AP12HP2	0.852071
			MIA_AP12HP3	0.856509
			MIA_AP12HP4	0.858728
			MIA_AP12HP5	0.859467
			MIA_AP12HP6	0.861686
			MIA_AP12HP7	0.862426
			MIA_AP12HP8	0.865385
			MIA_AP12HP9	0.89497
			MIA_AP12HP10	0.881657
			MIA_AP12HP11	0.880178
			MIA_AP12HP12	0.880178
			MIA_AP12HP13	0.880178
			MIA_AP12HP14	0.881657
			MIA_AP12HP15	0.881657
			MIA_AP12HP16	0.881657
			MIA_AP12HP17	0.881657
			MIA_AP12HP18	0.883876
			MIA_AP12HP19	0.883136
			MIA_AP12HP20	0.880178
			MIA_AP12HP21	0.878698
			MIA_AP12HP22	0.880178
			MIA_AP12HP23	0.878698
			MIA_AP12HP24	0.878698
			MIA_AP12HP25	0.881657
			MIA_AP12HP26	0.883136
			MIA_AP12HP27	0.880178
			MIA_AP12HP28	0.880178
			MIA_AP12HP29	0.880178
			MIA_AP12HP30	0.883876
			MIA_AP12HP31	0.885355
			MIA_AP12HP32	0.883876
			MIA_AP12HP33	0.884615
			MIA_AP12HP34	0.903846
			MIA_AP12HP35	0.897929
			MIA_AP12HP36	0.893491
			MIA_AP12HP37	0.897929
			MIA_AP12HP38	0.897929
			MIA_AP12HP39	0.892012
			MIA_AP13HP0	0.830621
			MIA_AP13HP1	0.836538
			MIA_AP13HP2	0.841716
			MIA_AP13HP3	0.85355
			MIA_AP13HP4	0.856509
			MIA_AP13HP5	0.857988
			MIA_AP13HP6	0.859467
			MIA_AP13HP7	0.860947
			MIA_AP13HP8	0.860947
			MIA_AP13HP9	0.890533
			MIA_AP13HP10	0.877219
			MIA_AP13HP11	0.877219
			MIA_AP13HP12	0.876479
			MIA_AP13HP13	0.872041
			MIA_AP13HP14	0.872041
			MIA_AP13HP15	0.873521
			MIA_AP13HP16	0.873521
			MIA_AP13HP17	0.873521
			MIA_AP13HP18	0.87574
			MIA_AP13HP19	0.87574
			MIA_AP13HP20	0.878698
			MIA_AP13HP21	0.878698
			MIA_AP13HP22	0.878698
			MIA_AP13HP23	0.878698
			MIA_AP13HP24	0.878698
			MIA_AP13HP25	0.880178
			MIA_AP13HP26	0.880178
			MIA_AP13HP27	0.878698
			MIA_AP13HP28	0.877219
			MIA_AP13HP29	0.877219
			MIA_AP13HP30	0.877219
			MIA_AP13HP31	0.877219
			MIA_AP13HP32	0.877219
			MIA_AP13HP33	0.87574
			MIA_AP13HP34	0.900888
			MIA_AP13HP35	0.89497
			MIA_AP13HP36	0.892012
			MIA_AP13HP37	0.89645
			MIA_AP13HP38	0.89645
			MIA_AP13HP39	0.890533
			MIA_AP14HP0	0.818047
			MIA_AP14HP1	0.825444
			MIA_AP14HP2	0.828402
			MIA_AP14HP3	0.843195
			MIA_AP14HP4	0.85355
			MIA_AP14HP5	0.85503
			MIA_AP14HP6	0.856509
			MIA_AP14HP7	0.85503
			MIA_AP14HP8	0.85503
			MIA_AP14HP9	0.87574
			MIA_AP14HP10	0.878698
			MIA_AP14HP11	0.880178
			MIA_AP14HP12	0.878698
			MIA_AP14HP13	0.877219
			MIA_AP14HP14	0.878698
			MIA_AP14HP15	0.880178
			MIA_AP14HP16	0.880178
			MIA_AP14HP17	0.880178
			MIA_AP14HP18	0.881657
			MIA_AP14HP19	0.881657
			MIA_AP14HP20	0.886095
			MIA_AP14HP21	0.883136
			MIA_AP14HP22	0.883136
			MIA_AP14HP23	0.883136
			MIA_AP14HP24	0.883136
			MIA_AP14HP25	0.884615
			MIA_AP14HP26	0.883136
			MIA_AP14HP27	0.881657
			MIA_AP14HP28	0.884615
			MIA_AP14HP29	0.887574
			MIA_AP14HP30	0.890533
			MIA_AP14HP31	0.890533
			MIA_AP14HP32	0.890533
			MIA_AP14HP33	0.890533
			MIA_AP14HP34	0.905325
			MIA_AP14HP35	0.89497
			MIA_AP14HP36	0.892012
			MIA_AP14HP37	0.89645
			MIA_AP14HP38	0.89645
			MIA_AP14HP39	0.893491
			MIA_AP15HP0	0.828402
			MIA_AP15HP1	0.836538
			MIA_AP15HP2	0.841716
			MIA_AP15HP3	0.852071
			MIA_AP15HP4	0.860947
			MIA_AP15HP5	0.860947
			MIA_AP15HP6	0.863166
			MIA_AP15HP7	0.865385
			MIA_AP15HP8	0.865385
			MIA_AP15HP9	0.889053
			MIA_AP15HP10	0.887574
			MIA_AP15HP11	0.887574
			MIA_AP15HP12	0.887574
			MIA_AP15HP13	0.881657
			MIA_AP15HP14	0.881657
			MIA_AP15HP15	0.881657
			MIA_AP15HP16	0.881657
			MIA_AP15HP17	0.881657
			MIA_AP15HP18	0.886095
			MIA_AP15HP19	0.886834
			MIA_AP15HP20	0.892012
			MIA_AP15HP21	0.889793
			MIA_AP15HP22	0.890533
			MIA_AP15HP23	0.889793
			MIA_AP15HP24	0.888314
			MIA_AP15HP25	0.887574
			MIA_AP15HP26	0.887574
			MIA_AP15HP27	0.887574
			MIA_AP15HP28	0.889053
			MIA_AP15HP29	0.889053
			MIA_AP15HP30	0.890533
			MIA_AP15HP31	0.890533
			MIA_AP15HP32	0.890533
			MIA_AP15HP33	0.887574
			MIA_AP15HP34	0.900888
			MIA_AP15HP35	0.889053
			MIA_AP15HP36	0.893491
			MIA_AP15HP37	0.89645
			MIA_AP15HP38	0.89645
			MIA_AP15HP39	0.893491
